# Supplementary material for: ﻿Metabolic rate, sleep duration, and body temperature in evolution of mammals and birds: the influence of geological time of principal groups divergence
Source: Zookeys. 2023 Feb 14;1148:1–27. doi: 10.3897/zookeys.1148.93458 (PMC10208811; doi:10.3897/zookeys.1148.93458)
Supplement: Supplementary material 1 — Mammalian Basal metabolic rate (BMR) dafrom Genoud et al. (2017) [file zookeys-1148-001_article-93458__-s001.xlsx]

## Sheet: Лист1
Supplementary information Table 2
Mammalian Basal metabolic rate (BMR) dafrom Genoud et al. (2017) doi.org/10.1111/brv.12350
Class	HighTaxon	Taxon	Species	body mass, g	BMR,mlO2/h
Mammalia	Eutheria	Artiodactyla	Antilocapra americana	37800	10586
Mammalia	Eutheria	Artiodactyla	Alcelaphus buselaphus	98000	30024
Mammalia	Eutheria	Artiodactyla	Connochaetes taurinus	140000	27440
Mammalia	Eutheria	Artiodactyla	Gazella gazella	16300	6275
Mammalia	Eutheria	Artiodactyla	Gazella spekei	12400	5926
Mammalia	Eutheria	Artiodactyla	Gazella subgutturosa	17100	4595.8
Mammalia	Eutheria	Artiodactyla	Kobus ellipsiprymnus	100000	26667
Mammalia	Eutheria	Artiodactyla	Madoqua kirkii	4850	2671
Mammalia	Eutheria	Artiodactyla	Madoqua saltiana	2000	851.5
Mammalia	Eutheria	Artiodactyla	Nanger soemmerringii	35100	9213
Mammalia	Eutheria	Artiodactyla	Oreamnos americanus	32000	8320
Mammalia	Eutheria	Artiodactyla	Oryx gazella	180000	43560
Mammalia	Eutheria	Artiodactyla	Oryx leucoryx	93050	17353
Mammalia	Eutheria	Artiodactyla	Ovibos moschatus	195500	26988
Mammalia	Eutheria	Artiodactyla	Ovis canadensis	78500	16245
Mammalia	Eutheria	Artiodactyla	Philantomba monticola	4267	1834.8
Mammalia	Eutheria	Artiodactyla	Raphicerus campestris	8377	3225.1
Mammalia	Eutheria	Artiodactyla	Taurotragus oryx	383000	86353
Mammalia	Eutheria	Artiodactyla	Camelus dromedarius	280800	28980
Mammalia	Eutheria	Artiodactyla	Alces americanus	350000	56029
Mammalia	Eutheria	Artiodactyla	Capreolus capreolus	21500	8616
Mammalia	Eutheria	Artiodactyla	Cervus elaphus	58000	16420
Mammalia	Eutheria	Artiodactyla	Odocoileus virginianus	51190	11481
Mammalia	Eutheria	Artiodactyla	Rangifer tarandus	94100	23748
Mammalia	Eutheria	Artiodactyla	Pecari tajacu	20200	5858
Mammalia	Eutheria	Artiodactyla	Tragulus javanicus	1613	869.4
Mammalia	Eutheria	Cetacea	Orcinus orca	4037500	387196
Mammalia	Eutheria	Cetacea	Tursiops truncatus	190720	43503
Mammalia	Eutheria	Cetacea	Delphinapterus leucas	625000	114090
Mammalia	Eutheria	Cetacea	Phocoena phocoena	28500	19380
Mammalia	Eutheria	Perissodactyla	Equus asinus	177500	29400
Mammalia	Eutheria	Carnivora	Canis latrans	10000	2688
Mammalia	Eutheria	Carnivora	Canis lupus	35500	8305
Mammalia	Eutheria	Carnivora	Canis mesomelas	7720	3760
Mammalia	Eutheria	Carnivora	Lycalopex culpaeus	5418	2034.5
Mammalia	Eutheria	Carnivora	Lycaon pictus	8750	5469
Mammalia	Eutheria	Carnivora	Cerdocyon thous	5444	1497.1
Mammalia	Eutheria	Carnivora	Nyctereutes procyonoides	7575	3045
Mammalia	Eutheria	Carnivora	Vulpes rueppellii	1546	798.9
Mammalia	Eutheria	Carnivora	Vulpes cana	1285	631.2
Mammalia	Eutheria	Carnivora	Vulpes zerda	1106	396
Mammalia	Eutheria	Carnivora	Vulpes lagopus	3970	1709.5
Mammalia	Eutheria	Carnivora	Vulpes macrotis	1769	1078.4
Mammalia	Eutheria	Carnivora	Vulpes vulpes	3060	1501
Mammalia	Eutheria	Carnivora	Fossa fossana	2260	906.3
Mammalia	Eutheria	Carnivora	Acinonyx jubatus	37900	8982.3
Mammalia	Eutheria	Carnivora	Felis margarita	1925	898.8
Mammalia	Eutheria	Carnivora	Felis silvestris	2618	983.8
Mammalia	Eutheria	Carnivora	Puma concolor	37200	8841.7
Mammalia	Eutheria	Carnivora	Leopardus pardalis	10500	3126.3
Mammalia	Eutheria	Carnivora	Leopardus wiedii	3550	937.2
Mammalia	Eutheria	Carnivora	Leptailurus serval	10120	3140
Mammalia	Eutheria	Carnivora	Lynx rufus	9400	4220.6
Mammalia	Eutheria	Carnivora	Panthera leo	98000	16954
Mammalia	Eutheria	Carnivora	Panthera onca	69000	12834
Mammalia	Eutheria	Carnivora	Panthera tigris	137900	23994.6
Mammalia	Eutheria	Carnivora	Puma yagouaroundi	8350	1737
Mammalia	Eutheria	Carnivora	Galerella sanguinea	500	380
Mammalia	Eutheria	Carnivora	Herpestes javanicus	611	403.3
Mammalia	Eutheria	Carnivora	Suricata suricatta	850	310.3
Mammalia	Eutheria	Carnivora	Hyaena hyaena	34300	5728.1
Mammalia	Eutheria	Carnivora	Proteles cristata	8100	2194
Mammalia	Eutheria	Carnivora	Mephitis mephitis	5667	1507.5
Mammalia	Eutheria	Carnivora	Spilogale putorius	624	265.8
Mammalia	Eutheria	Carnivora	Eira barbara	2950	1221.3
Mammalia	Eutheria	Carnivora	Enhydra lutris	18000	12960
Mammalia	Eutheria	Carnivora	Gulo gulo	12700	5842
Mammalia	Eutheria	Carnivora	Lutra lutra	7967	4362
Mammalia	Eutheria	Carnivora	Martes americana	1038	685.1
Mammalia	Eutheria	Carnivora	Martes martes	920	736
Mammalia	Eutheria	Carnivora	Meles meles	11050	2984
Mammalia	Eutheria	Carnivora	Mustela erminea	161.5	337
Mammalia	Eutheria	Carnivora	Mustela eversmanii	612	434.5
Mammalia	Eutheria	Carnivora	Mustela frenata	225	236
Mammalia	Eutheria	Carnivora	Mustela nigripes	920	460
Mammalia	Eutheria	Carnivora	Mustela nivalis	89.5	171.6
Mammalia	Eutheria	Carnivora	Mustela putorius	1575	1268
Mammalia	Eutheria	Carnivora	Neovison vison	704	515.3
Mammalia	Eutheria	Carnivora	Taxidea taxus	9000	2700
Mammalia	Eutheria	Carnivora	Nandinia binotata	4270	862.5
Mammalia	Eutheria	Carnivora	Callorhinus ursinus	32000	21701
Mammalia	Eutheria	Carnivora	Eumetopias jubatus	171867	46460
Mammalia	Eutheria	Carnivora	Zalophus californianus	94660	36348
Mammalia	Eutheria	Carnivora	Halichoerus grypus	190700	33806
Mammalia	Eutheria	Carnivora	Leptonychotes weddellii	388500	74592
Mammalia	Eutheria	Carnivora	Histriophoca fasciata	54000	17795
Mammalia	Eutheria	Carnivora	Pagophilus groenlandicus	149500	34236
Mammalia	Eutheria	Carnivora	Phoca vitulina	86800	30120
Mammalia	Eutheria	Carnivora	Pusa hispida	46600	13800
Mammalia	Eutheria	Carnivora	Ailurus fulgens	5740	878.2
Mammalia	Eutheria	Carnivora	Bassariscus astutus	865	371
Mammalia	Eutheria	Carnivora	Bassariscus sumichrasti	1282	634.6
Mammalia	Eutheria	Carnivora	Nasua narica	3665	1205.8
Mammalia	Eutheria	Carnivora	Nasua nasua	3850	1010.6
Mammalia	Eutheria	Carnivora	Potos flavus	2400	758
Mammalia	Eutheria	Carnivora	Procyon cancrivorus	1160	460.1
Mammalia	Eutheria	Carnivora	Procyon lotor	6480	1873
Mammalia	Eutheria	Carnivora	Melursus ursinus	66957	8437
Mammalia	Eutheria	Carnivora	Ursus americanus	129500	15341
Mammalia	Eutheria	Carnivora	Ursus arctos	136000	17400
Mammalia	Eutheria	Carnivora	Ursus maritimus	181333	22376
Mammalia	Eutheria	Carnivora	Arctictis binturong	14280	1128.1
Mammalia	Eutheria	Carnivora	Arctogalidia trivirgata	2010	552.8
Mammalia	Eutheria	Carnivora	Genetta genetta	1203.2	596.8
Mammalia	Eutheria	Carnivora	Genetta tigrina	1732	762.1
Mammalia	Eutheria	Carnivora	Paradoxurus hermaphroditus	3160	760
Mammalia	Eutheria	Chirootera	Peropteryx macrotis	5.1	11.78
Mammalia	Eutheria	Chirootera	Saccopteryx bilineata	7.8	14.5
Mammalia	Eutheria	Chirootera	Saccopteryx leptura	4.2	9.49
Mammalia	Eutheria	Chirootera	Taphozous mauritianus	26.17	31.14
Mammalia	Eutheria	Chirootera	Aselliscus tricuspidatus	4.2	7.14
Mammalia	Eutheria	Chirootera	Hipposideros diadema	37.2	33
Mammalia	Eutheria	Chirootera	Hipposideros cervinus	8.3	8.96
Mammalia	Eutheria	Chirootera	Hipposideros galeritus	8.5	9.35
Mammalia	Eutheria	Chirootera	Hipposideros maggietaylorae	18.2	21.1
Mammalia	Eutheria	Chirootera	Hipposideros armiger	53.1	32.9
Mammalia	Eutheria	Chirootera	Rhinonicteris aurantia	8.27	16.2
Mammalia	Eutheria	Chirootera	Macroderma gigas	107.2	94.3
Mammalia	Eutheria	Chirootera	Nycteris thebaica	11.65	18.76
Mammalia	Eutheria	Chirootera	Miniopterus natalensis	9.77	4.89
Mammalia	Eutheria	Chirootera	Miniopterus schreibersii	11.1	25.4
Mammalia	Eutheria	Chirootera	Eumops perotis	56	39.8
Mammalia	Eutheria	Chirootera	Molossus molossus	16.5	20.1
Mammalia	Eutheria	Chirootera	Mops condylurus	23.2	32.2
Mammalia	Eutheria	Chirootera	Sauromys petrophilus	10.98	6.74
Mammalia	Eutheria	Chirootera	Tadarida brasiliensis	11	8.6
Mammalia	Eutheria	Chirootera	Tadarida teniotis	32	34.4
Mammalia	Eutheria	Chirootera	Mormoops blainvillei	8.91	8.29
Mammalia	Eutheria	Chirootera	Mormoops megalophylla	16.5	24.4
Mammalia	Eutheria	Chirootera	Pteronotus davyi	9.4	15.3
Mammalia	Eutheria	Chirootera	Pteronotus parnellii	19.2	30.7
Mammalia	Eutheria	Chirootera	Pteronotus personatus	14	23
Mammalia	Eutheria	Chirootera	Pteronotus quadridens	4.8	6
Mammalia	Eutheria	Chirootera	Natalus tumidirostris	5.4	8.32
Mammalia	Eutheria	Chirootera	Noctilio albiventris	38.6	38.22
Mammalia	Eutheria	Chirootera	Noctilio leporinus	61	47
Mammalia	Eutheria	Chirootera	Ametrida centurio	10.5	21.9
Mammalia	Eutheria	Chirootera	Anoura caudifer	11.5	35.1
Mammalia	Eutheria	Chirootera	Anoura latidens	13.5	36.6
Mammalia	Eutheria	Chirootera	Artibeus cinereus	10.5	21.9
Mammalia	Eutheria	Chirootera	Artibeus concolor	19.7	32.9
Mammalia	Eutheria	Chirootera	Artibeus fimbriatus	63.9	77.96
Mammalia	Eutheria	Chirootera	Artibeus jamaicensis	45.2	56.5
Mammalia	Eutheria	Chirootera	Artibeus lituratus	70.1	84.8
Mammalia	Eutheria	Chirootera	Artibeus hirsutus	51.5	121.5
Mammalia	Eutheria	Chirootera	Carollia perspicillata	14.9	31.4
Mammalia	Eutheria	Chirootera	Chiroderma doriae	19.9	31.1
Mammalia	Eutheria	Chirootera	Choeroniscus godmani	10.1	19.1
Mammalia	Eutheria	Chirootera	Chrotopterus auritus	96.1	101.9
Mammalia	Eutheria	Chirootera	Desmodus rotundus	29.4	26.8
Mammalia	Eutheria	Chirootera	Diaemus youngi	36.6	34
Mammalia	Eutheria	Chirootera	Diphylla ecaudata	27.8	33.9
Mammalia	Eutheria	Chirootera	Erophylla bombifrons	16.41	18.1
Mammalia	Eutheria	Chirootera	Glossophaga longirostris	13.5	26.5
Mammalia	Eutheria	Chirootera	Glossophaga soricina	9.6	21.6
Mammalia	Eutheria	Chirootera	Leptonycteris curasoae	24	34.1
Mammalia	Eutheria	Chirootera	Leptonycteris yerbabuenae	22	36.5
Mammalia	Eutheria	Chirootera	Macrotus californicus	11.7	14.6
Mammalia	Eutheria	Chirootera	Monophyllus redmani	8.81	11.3
Mammalia	Eutheria	Chirootera	Phyllostomus discolor	33.5	34.5
Mammalia	Eutheria	Chirootera	Phyllostomus elongatus	35.6	38.8
Mammalia	Eutheria	Chirootera	Phyllostomus hastatus	84.2	70.7
Mammalia	Eutheria	Chirootera	Platyrrhinus lineatus	21.9	32.2
Mammalia	Eutheria	Chirootera	Rhinophylla pumilio	9.5	16.2
Mammalia	Eutheria	Chirootera	Sturnira erythromos	15.9	39.9
Mammalia	Eutheria	Chirootera	Sturnira lilium	21.9	39.2
Mammalia	Eutheria	Chirootera	Sturnira tildae	20.5	39.9
Mammalia	Eutheria	Chirootera	Tonatia bidens	27.4	39.2
Mammalia	Eutheria	Chirootera	Uroderma bilobatum	16.2	26.6
Mammalia	Eutheria	Chirootera	Vampyressa nymphaea	10.5	21.9
Mammalia	Eutheria	Chirootera	Vampyressa pusilla	8.8	18.6
Mammalia	Eutheria	Chirootera	Cynopterus brachyotis	37.4	47.5
Mammalia	Eutheria	Chirootera	Dobsonia anderseni	241	174
Mammalia	Eutheria	Chirootera	Dobsonia minor	73.7	74.4
Mammalia	Eutheria	Chirootera	Dobsonia moluccensis	404.3	367.9
Mammalia	Eutheria	Chirootera	Dobsonia praedatrix	179.5	142.5
Mammalia	Eutheria	Chirootera	Eonycteris spelaea	51.6	48
Mammalia	Eutheria	Chirootera	Epomophorus wahlbergi	101.7	105.16
Mammalia	Eutheria	Chirootera	Macroglossus minimus	16.4	14.4
Mammalia	Eutheria	Chirootera	Megaloglossus woermanni	11.28	18
Mammalia	Eutheria	Chirootera	Melonycteris melanops	53.3	43.2
Mammalia	Eutheria	Chirootera	Nyctimene albiventer	30.9	27.3
Mammalia	Eutheria	Chirootera	Nyctimene cyclotis	40.4	64.6
Mammalia	Eutheria	Chirootera	Nyctimene robinsoni	54.8	54.7
Mammalia	Eutheria	Chirootera	Paranyctimene raptor	23.6	24.5
Mammalia	Eutheria	Chirootera	Pteropus giganteus	562.2	290.7
Mammalia	Eutheria	Chirootera	Pteropus hypomelanus	520.8	290.1
Mammalia	Eutheria	Chirootera	Pteropus poliocephalus	598	316.9
Mammalia	Eutheria	Chirootera	Pteropus pumilus	194.2	126.4
Mammalia	Eutheria	Chirootera	Pteropus rodricensis	254.5	134.9
Mammalia	Eutheria	Chirootera	Pteropus scapulatus	362	242.5
Mammalia	Eutheria	Chirootera	Pteropus vampyrus	1024.3	804.1
Mammalia	Eutheria	Chirootera	Rousettus aegyptiacus	146	122.6
Mammalia	Eutheria	Chirootera	Rousettus amplexicaudatus	91.5	104.3
Mammalia	Eutheria	Chirootera	Syconycteris australis	16.3	16.95
Mammalia	Eutheria	Chirootera	Rhinolophus capensis	11.9	7.14
Mammalia	Eutheria	Chirootera	Rhinolophus clivosus	16.83	13.46
Mammalia	Eutheria	Chirootera	Antrozous pallidus	22	19.2
Mammalia	Eutheria	Chirootera	Chalinolobus gouldii	17.5	25.2
Mammalia	Eutheria	Chirootera	Eptesicus fuscus	15	16.98
Mammalia	Eutheria	Chirootera	Eptesicus serotinus	27	43.1
Mammalia	Eutheria	Chirootera	Histiotus velatus	11.2	9.97
Mammalia	Eutheria	Chirootera	Lasiurus borealis	12.2	17.45
Mammalia	Eutheria	Chirootera	Lasiurus cinereus	19.9	16.52
Mammalia	Eutheria	Chirootera	Lasiurus intermedius	22.6	18.3
Mammalia	Eutheria	Chirootera	Lasiurus seminolus	9.8	13.5
Mammalia	Eutheria	Chirootera	Myotis austroriparius	7.5	8.625
Mammalia	Eutheria	Chirootera	Myotis bechsteinii	8.9	9.6
Mammalia	Eutheria	Chirootera	Myotis chiloensis	5.78	10.17
Mammalia	Eutheria	Chirootera	Myotis daubentonii	7.8	7.8
Mammalia	Eutheria	Chirootera	Myotis lucifugus	6	10.8
Mammalia	Eutheria	Chirootera	Myotis yumanensis	6.75	13.5
Mammalia	Eutheria	Chirootera	Myotis myotis	25	40.1
Mammalia	Eutheria	Chirootera	Myotis nattereri	7.1	8.7
Mammalia	Eutheria	Chirootera	Myotis nigricans	3.7	4.81
Mammalia	Eutheria	Chirootera	Myotis thysanodes	8.7	15.1
Mammalia	Eutheria	Chirootera	Myotis tricolor	12.71	6.36
Mammalia	Eutheria	Chirootera	Nyctalus noctula	20	15
Mammalia	Eutheria	Chirootera	Nycticeius humeralis	9	10.7
Mammalia	Eutheria	Chirootera	Nyctophilus bifax	9.9	12.67
Mammalia	Eutheria	Chirootera	Nyctophilus geoffroyi	8	11.4
Mammalia	Eutheria	Chirootera	Nyctophilus gouldi	10	12.2
Mammalia	Eutheria	Chirootera	Nyctophilus timoriensis	13.6	20.4
Mammalia	Eutheria	Chirootera	Otonycteris hemprichii	25.4	16.3
Mammalia	Eutheria	Chirootera	Pipistrellus kuhlii	6.99	9.31
Mammalia	Eutheria	Chirootera	Pipistrellus pipistrellus	4.6	8
Mammalia	Eutheria	Chirootera	Myotis vivesi	25	35.8
Mammalia	Eutheria	Chirootera	Plecotus auritus	10.7	14.69
Mammalia	Eutheria	Chirootera	Vespadelus vulturnus	4	4.08
Mammalia	Eutheria	Erinaceidae	Atelerix albiventris	450	146.7
Mammalia	Eutheria	Erinaceidae	Atelerix frontalis	375	86.25
Mammalia	Eutheria	Erinaceidae	Echinosorex gymnura	721	505
Mammalia	Eutheria	Erinaceidae	Erinaceus concolor	823	347
Mammalia	Eutheria	Erinaceidae	Erinaceus europaeus	749	337.1
Mammalia	Eutheria	Erinaceidae	Hemiechinus auritus	397	150.9
Mammalia	Eutheria	Erinaceidae	Hylomys suillus	77.3	80.4
Mammalia	Eutheria	Erinaceidae	Paraechinus aethiopicus	453	113.3
Mammalia	Eutheria	Soricidae	Blarina brevicauda	21	52.5
Mammalia	Eutheria	Soricidae	Blarina carolinensis	10.2	33.3
Mammalia	Eutheria	Soricidae	Crocidura hildegardeae	10	26
Mammalia	Eutheria	Soricidae	Crocidura jouvenetae	10.2	22.4
Mammalia	Eutheria	Soricidae	Crocidura leucodon	11.7	29.8
Mammalia	Eutheria	Soricidae	Crocidura luna	11.8	24.8
Mammalia	Eutheria	Soricidae	Crocidura olivieri	38.9	58.4
Mammalia	Eutheria	Soricidae	Crocidura poensis	17.3	31.1
Mammalia	Eutheria	Soricidae	Crocidura russula	11.3	22.4
Mammalia	Eutheria	Soricidae	Crocidura suaveolens	6.5	18.9
Mammalia	Eutheria	Soricidae	Crocidura viaria	14.7	22.1
Mammalia	Eutheria	Soricidae	Cryptotis parva	6.2	19
Mammalia	Eutheria	Soricidae	Myosorex varius	12.32	23.86
Mammalia	Eutheria	Soricidae	Neomys anomalus	13.42	66.83
Mammalia	Eutheria	Soricidae	Neomys fodiens	13.5	39.2
Mammalia	Eutheria	Soricidae	Notiosorex crawfordi	4	12.6
Mammalia	Eutheria	Soricidae	Sorex alpinus	7.9	48.2
Mammalia	Eutheria	Soricidae	Sorex araneus	7.5	44.7
Mammalia	Eutheria	Soricidae	Sorex cinereus	5	32.75
Mammalia	Eutheria	Soricidae	Sorex coronatus	9.1	51.9
Mammalia	Eutheria	Soricidae	Sorex minutus	3.3	28.4
Mammalia	Eutheria	Soricidae	Sorex ornatus	4.7	25
Mammalia	Eutheria	Soricidae	Sorex palustris	14.4	70.65
Mammalia	Eutheria	Soricidae	Sorex vagrans	5.2	19.71
Mammalia	Eutheria	Soricidae	Suncus etruscus	2.2	7.04
Mammalia	Eutheria	Soricidae	Suncus murinus	52.4	88
Mammalia	Eutheria	Soricidae	Condylura cristata	49	110.3
Mammalia	Eutheria	Soricidae	Neurotrichus gibbsii	11.8	46.5
Mammalia	Eutheria	Soricidae	Scalopus aquaticus	48	67.7
Mammalia	Eutheria	Soricidae	Scapanus latimanus	61	76.3
Mammalia	Eutheria	Soricidae	Scapanus orarius	61.2	64.1
Mammalia	Eutheria	Soricidae	Scapanus townsendii	130.1	108.9
Mammalia	Eutheria	Soricidae	Parascalops breweri	57.6	130.8
Mammalia	Eutheria	Pholidota	Manis crassicaudata	15910	1241
Mammalia	Eutheria	Pholidota	Manis javanica	4220	1106
Mammalia	Eutheria	Pholidota	Manis pentadactyla	3638	667.9
Mammalia	Eutheria	Pholidota	Manis tetradactyla	1430	242
Mammalia	Eutheria	Pholidota	Manis tricuspis	2730	831.3
Mammalia	Eutheria	Afrosoricida	Echinops telfairi	152.5	40.1
Mammalia	Eutheria	Afrosoricida	Geogale aurita	6.9	7.73
Mammalia	Eutheria	Afrosoricida	Hemicentetes nigriceps	101.9	72.5
Mammalia	Eutheria	Afrosoricida	Hemicentetes semispinosus	133	64.1
Mammalia	Eutheria	Afrosoricida	Limnogale mergulus	77.7	72.3
Mammalia	Eutheria	Afrosoricida	Microgale cowani	10.3	27
Mammalia	Eutheria	Afrosoricida	Microgale dobsoni	44.6	41.7
Mammalia	Eutheria	Afrosoricida	Microgale drouhardi	11.9	28.386
Mammalia	Eutheria	Afrosoricida	Microgale talazaci	44	43.5
Mammalia	Eutheria	Afrosoricida	Oryzorictes hova	44.4	68.7
Mammalia	Eutheria	Afrosoricida	Setifer setosus	159.5	56.85
Mammalia	Eutheria	Afrosoricida	Tenrec ecaudatus	790	260.5
Mammalia	Eutheria	Afrosoricida	Amblysomus hottentotus	65.5	73.5
Mammalia	Eutheria	Afrosoricida	Chrysochloris asiatica	44	51.5
Mammalia	Eutheria	Afrosoricida	Eremitalpa granti	26.1	13.57
Mammalia	Eutheria	Macroscelidea	Elephantulus brachyrhynchus	45.3	43.72
Mammalia	Eutheria	Macroscelidea	Elephantulus edwardii	49.8	54.28
Mammalia	Eutheria	Macroscelidea	Elephantulus intufi	46.5	52.03
Mammalia	Eutheria	Macroscelidea	Elephantulus myurus	63	66.3
Mammalia	Eutheria	Macroscelidea	Elephantulus rozeti	45.3	47.8
Mammalia	Eutheria	Macroscelidea	Elephantulus rufescens	53	56.87
Mammalia	Eutheria	Macroscelidea	Elephantulus rupestris	59.7	53.17
Mammalia	Eutheria	Macroscelidea	Macroscelides proboscideus	38.8	51.99
Mammalia	Eutheria	Macroscelidea	Petrodromus tetradactylus	206.1	179.5
Mammalia	Eutheria	Proboscidea	Elephas maximus	3672000	425347
Mammalia	Eutheria	Proboscidea	Loxodonta africana	1542000	252888
Mammalia	Eutheria	Hyracoidea	Dendrohyrax dorsalis	2210	752.1
Mammalia	Eutheria	Hyracoidea	Heterohyrax brucei	1287	669.2
Mammalia	Eutheria	Hyracoidea	Procavia capensis	2400	648
Mammalia	Eutheria	Sirenia	Trichechus inunguis	170500	8531
Mammalia	Eutheria	Sirenia	Trichechus manatus	427700	10992
Mammalia	Eutheria	Tubulidentata	Orycteropus afer	48000	6144
Mammalia	Eutheria	Primates	Aotus trivirgatus	1030	496
Mammalia	Eutheria	Primates	Alouatta palliata	4670	2060
Mammalia	Eutheria	Primates	Callimico goeldii	557	278
Mammalia	Eutheria	Primates	Callithrix jacchus	356.7	163
Mammalia	Eutheria	Primates	Callithrix pygmaea	153	97.8
Mammalia	Eutheria	Primates	Leontopithecus rosalia	733	382
Mammalia	Eutheria	Primates	Saguinus geoffroyi	225	234.4
Mammalia	Eutheria	Primates	Saguinus oedipus	296	265.5
Mammalia	Eutheria	Primates	Saimiri boliviensis	850	592
Mammalia	Eutheria	Primates	Saimiri sciureus	839.8	694.9
Mammalia	Eutheria	Primates	Cercocebus torquatus	3750	1600
Mammalia	Eutheria	Primates	Cercopithecus mitis	8500	3392
Mammalia	Eutheria	Primates	Colobus guereza	10500	2980
Mammalia	Eutheria	Primates	Erythrocebus patas	3000	644.7
Mammalia	Eutheria	Primates	Macaca fascicularis	7100	3458
Mammalia	Eutheria	Primates	Macaca fuscata	9575	4149
Mammalia	Eutheria	Primates	Macaca mulatta	6225	2165
Mammalia	Eutheria	Primates	Papio anubis	9500	3058
Mammalia	Eutheria	Primates	Papio cynocephalus	14350	7950
Mammalia	Eutheria	Primates	Papio papio	6233	2622
Mammalia	Eutheria	Primates	Papio ursinus	16380	4986
Mammalia	Eutheria	Primates	Daubentonia madagascariensis	2562	1393.9
Mammalia	Eutheria	Primates	Cheirogaleus medius	300	159
Mammalia	Eutheria	Primates	Microcebus griseorufus	51.5	44.29
Mammalia	Eutheria	Primates	Microcebus murinus	84.5	82.7
Mammalia	Eutheria	Primates	Euoticus elegantulus	262	216
Mammalia	Eutheria	Primates	Galago demidoff	68	62.7
Mammalia	Eutheria	Primates	Galago moholi	181	86.9
Mammalia	Eutheria	Primates	Galago senegalensis	275	198
Mammalia	Eutheria	Primates	Otolemur crassicaudatus	1039	519.5
Mammalia	Eutheria	Primates	Otolemur garnettii	947	411
Mammalia	Eutheria	Primates	Pan troglodytes	38000	9462
Mammalia	Eutheria	Primates	Pongo pygmaeus	16200	4970
Mammalia	Eutheria	Primates	Hylobates lar	1900	1073
Mammalia	Eutheria	Primates	Propithecus coquereli	4052	1012.3
Mammalia	Eutheria	Primates	Propithecus verreauxi	3400	641.2
Mammalia	Eutheria	Primates	Eulemur fulvus	2330	324
Mammalia	Eutheria	Primates	Eulemur mongoz	1382	1143
Mammalia	Eutheria	Primates	Lemur catta	2527	651.4
Mammalia	Eutheria	Primates	Varecia variegata	3053	590
Mammalia	Eutheria	Primates	Lepilemur ruficaudatus	693	225
Mammalia	Eutheria	Primates	Arctocebus calabarensis	206	131
Mammalia	Eutheria	Primates	Loris tardigradus	284	128
Mammalia	Eutheria	Primates	Nycticebus coucang	1300	307
Mammalia	Eutheria	Primates	Nycticebus pygmaeus	469.5	172
Mammalia	Eutheria	Primates	Perodicticus potto	898	337
Mammalia	Eutheria	Primates	Tarsius syrichta	114	77
Mammalia	Eutheria	Scandentia	Ptilocercus lowii	57.5	43.1
Mammalia	Eutheria	Scandentia	Tupaia glis	123	93.5
Mammalia	Eutheria	Scandentia	Tupaia belangeri	186	126.5
Mammalia	Eutheria	Scandentia	Urogale everetti	264	229.7
Mammalia	Eutheria	Lagomorpha	Brachylagus idahoensis	432	384.5
Mammalia	Eutheria	Lagomorpha	Lepus alleni	3362	1516
Mammalia	Eutheria	Lagomorpha	Lepus americanus	1438	1216
Mammalia	Eutheria	Lagomorpha	Lepus arcticus	3004	1081
Mammalia	Eutheria	Lagomorpha	Lepus californicus	1989	1118
Mammalia	Eutheria	Lagomorpha	Lepus capensis	1400	525
Mammalia	Eutheria	Lagomorpha	Lepus europaeus	2800	1512
Mammalia	Eutheria	Lagomorpha	Lepus timidus	3096	2637.8
Mammalia	Eutheria	Lagomorpha	Lepus townsendii	2430	1263
Mammalia	Eutheria	Lagomorpha	Sylvilagus audubonii	672.4	436.9
Mammalia	Eutheria	Lagomorpha	Sylvilagus floridanus	981	557.2
Mammalia	Eutheria	Lagomorpha	Ochotona curzoniae	128.2	218
Mammalia	Eutheria	Lagomorpha	Ochotona dauurica	127.7	249
Mammalia	Eutheria	Lagomorpha	Ochotona princeps	109.3	167.2
Mammalia	Eutheria	RodHystricomorpha	Bathyergus janetta	406	219.2
Mammalia	Eutheria	RodHystricomorpha	Bathyergus suillus	712	341.8
Mammalia	Eutheria	RodHystricomorpha	Cryptomys amatus	77.3	48.7
Mammalia	Eutheria	RodHystricomorpha	Cryptomys anselli	81.9	62.2
Mammalia	Eutheria	RodHystricomorpha	Cryptomys bocagei	94.4	69.9
Mammalia	Eutheria	RodHystricomorpha	Cryptomys damarensis	125	82.5
Mammalia	Eutheria	RodHystricomorpha	Cryptomys darlingi	60	58.8
Mammalia	Eutheria	RodHystricomorpha	Cryptomys hottentotus	102	105
Mammalia	Eutheria	RodHystricomorpha	Cryptomys mechowi	267	160.2
Mammalia	Eutheria	RodHystricomorpha	Georychus capensis	132	126.5
Mammalia	Eutheria	RodHystricomorpha	Heliophobius argenteocinereus	223	154
Mammalia	Eutheria	RodHystricomorpha	Heterocephalus glaber	39	25.7
Mammalia	Eutheria	RodHystricomorpha	Capromys pilorides	2630	597
Mammalia	Eutheria	RodHystricomorpha	Geocapromys brownii	2456	736.8
Mammalia	Eutheria	RodHystricomorpha	Geocapromys ingrahami	775	265.8
Mammalia	Eutheria	RodHystricomorpha	Cavia magna	544	473
Mammalia	Eutheria	RodHystricomorpha	Dolichotis salinicola	1613	725.9
Mammalia	Eutheria	RodHystricomorpha	Galea musteloides	322	264
Mammalia	Eutheria	RodHystricomorpha	Hydrochoeris hydrochaeris	26385	6596.3
Mammalia	Eutheria	RodHystricomorpha	Kerodon rupestris	733	366.5
Mammalia	Eutheria	RodHystricomorpha	Microcavia niata	255.2	175.8
Mammalia	Eutheria	RodHystricomorpha	Chinchilla lanigera	426	225.8
Mammalia	Eutheria	RodHystricomorpha	Chinchilla chinchilla	454.4	226.3
Mammalia	Eutheria	RodHystricomorpha	Lagidium viscacia	2056	699
Mammalia	Eutheria	RodHystricomorpha	Lagostomus maximus	6784	1886
Mammalia	Eutheria	RodHystricomorpha	Ctenomys australis	293.8	146.5
Mammalia	Eutheria	RodHystricomorpha	NA	140.7	112.6
Mammalia	Eutheria	RodHystricomorpha	Ctenomys fulvus	275	176
Mammalia	Eutheria	RodHystricomorpha	Ctenomys magellanicus	263.1	184.2
Mammalia	Eutheria	RodHystricomorpha	Ctenomys maulinus	215	187.1
Mammalia	Eutheria	RodHystricomorpha	Ctenomys opimus	218.4	128.9
Mammalia	Eutheria	RodHystricomorpha	Ctenomys peruanus	490	220.5
Mammalia	Eutheria	RodHystricomorpha	Ctenomys porteousi	195.7	150.7
Mammalia	Eutheria	RodHystricomorpha	Ctenomys talarum	181.95	162.91
Mammalia	Eutheria	RodHystricomorpha	Ctenomys tuconax	325.8	208.5
Mammalia	Eutheria	RodHystricomorpha	Cuniculus paca	9156	2746.8
Mammalia	Eutheria	RodHystricomorpha	Dasyprocta azarae	3849	1886
Mammalia	Eutheria	RodHystricomorpha	Dasyprocta leporina	2687	1558.5
Mammalia	Eutheria	RodHystricomorpha	Myoprocta acouchy	914	502.7
Mammalia	Eutheria	RodHystricomorpha	Proechimys semispinosus	265	338.5
Mammalia	Eutheria	RodHystricomorpha	Thrichomys apereoides	323	206.7
Mammalia	Eutheria	RodHystricomorpha	Coendou prehensilis	3280	925
Mammalia	Eutheria	RodHystricomorpha	Erethizon dorsata	6100	3074.4
Mammalia	Eutheria	RodHystricomorpha	Sphiggurus villosus	812	580
Mammalia	Eutheria	RodHystricomorpha	Hystrix africaeaustralis	10700	2033
Mammalia	Eutheria	RodHystricomorpha	Myocastor coypus	4325	3027.4
Mammalia	Eutheria	RodHystricomorpha	Aconaemys fuscus	112	121
Mammalia	Eutheria	RodHystricomorpha	Octodon bridgesi	176.1	183.3
Mammalia	Eutheria	RodHystricomorpha	Octodon degus	206	191.6
Mammalia	Eutheria	RodHystricomorpha	Octodon lunatus	173.2	171.5
Mammalia	Eutheria	RodHystricomorpha	Octodontomys gliroides	152	130.7
Mammalia	Eutheria	RodHystricomorpha	Octomys mimax	118.6	115
Mammalia	Eutheria	RodHystricomorpha	Spalacopus cyanus	136	101.3
Mammalia	Eutheria	RodHystricomorpha	Tympanoctomys barrerae	71.4	76.8
Mammalia	Eutheria	RodAnomaluromorphal	Pedetes capensis	2300	793.3
Mammalia	Eutheria	RodCastorimorpha	Castor canadensis	15270	4688
Mammalia	Eutheria	RodCastorimorpha	Geomys bursarius	197	137.9
Mammalia	Eutheria	RodCastorimorpha	Geomys pinetis	200	142
Mammalia	Eutheria	RodCastorimorpha	Thomomys bottae	143	120.1
Mammalia	Eutheria	RodCastorimorpha	Thomomys talpoides	82.6	102.6
Mammalia	Eutheria	RodCastorimorpha	Thomomys townsendii	249	189.2
Mammalia	Eutheria	RodCastorimorpha	Thomomys umbrinus	95.3	72.3
Mammalia	Eutheria	RodCastorimorpha	Chaetodipus baileyi	29.1	34.54
Mammalia	Eutheria	RodCastorimorpha	Chaetodipus californicus	22	21.3
Mammalia	Eutheria	RodCastorimorpha	Chaetodipus fallax	19.6	26.85
Mammalia	Eutheria	RodCastorimorpha	Chaetodipus formosus	15.1	18.42
Mammalia	Eutheria	RodCastorimorpha	Chaetodipus hispidus	39.5	49.4
Mammalia	Eutheria	RodCastorimorpha	Chaetodipus intermedius	14.6	15.6
Mammalia	Eutheria	RodCastorimorpha	Chaetodipus penicillatus	16	22.4
Mammalia	Eutheria	RodCastorimorpha	Dipodomys agilis	60.6	63.6
Mammalia	Eutheria	RodCastorimorpha	Dipodomys deserti	106	92.2
Mammalia	Eutheria	RodCastorimorpha	Dipodomys heermanni	63.3	73.2
Mammalia	Eutheria	RodCastorimorpha	Dipodomys merriami	34.7	41.64
Mammalia	Eutheria	RodCastorimorpha	Dipodomys microps	57.2	66.9
Mammalia	Eutheria	RodCastorimorpha	Dipodomys nitratoides	37.8	46.2
Mammalia	Eutheria	RodCastorimorpha	Dipodomys ordii	48.8	57.4
Mammalia	Eutheria	RodCastorimorpha	Dipodomys panamintinus	56.9	62.59
Mammalia	Eutheria	RodCastorimorpha	Dipodomys spectabilis	100	114
Mammalia	Eutheria	RodCastorimorpha	Heteromys anomalus	69.3	100.5
Mammalia	Eutheria	RodCastorimorpha	Heteromys desmarestianus	75.8	99.1
Mammalia	Eutheria	RodCastorimorpha	Liomys irroratus	48.1	53.9
Mammalia	Eutheria	RodCastorimorpha	Liomys salvini	43.8	46.9
Mammalia	Eutheria	RodCastorimorpha	Microdipodops megacephalus	11.7	25.2
Mammalia	Eutheria	RodCastorimorpha	Microdipodops pallidus	15.2	19.8
Mammalia	Eutheria	RodCastorimorpha	Perognathus flavus	8.3	17.3
Mammalia	Eutheria	RodCastorimorpha	Perognathus longimembris	8.9	9.52
Mammalia	Eutheria	RodCastorimorpha	Perognathus parvus	19.2	28.8
Mammalia	Eutheria	RodMyomorpha	Abrothrix andinus	34.6	64.7
Mammalia	Eutheria	RodMyomorpha	Abrothrix lanosus	24	45.6
Mammalia	Eutheria	RodMyomorpha	Abrothrix longipilis	42.3	57.5
Mammalia	Eutheria	RodMyomorpha	Abrothrix olivaceus	27	49.4
Mammalia	Eutheria	RodMyomorpha	Akodon albiventer	31	46.5
Mammalia	Eutheria	RodMyomorpha	Akodon azarae	22.5	38.7
Mammalia	Eutheria	RodMyomorpha	Alticola argentatus	52.9	127
Mammalia	Eutheria	RodMyomorpha	Arborimus pomo	21.8	58.9
Mammalia	Eutheria	RodMyomorpha	Arvicola amphibius	97.5	113.1
Mammalia	Eutheria	RodMyomorpha	Auliscomys boliviensis	76.8	110.4
Mammalia	Eutheria	RodMyomorpha	Baiomys taylori	7.3	14.2
Mammalia	Eutheria	RodMyomorpha	Calomys callosus	48	71.04
Mammalia	Eutheria	RodMyomorpha	Calomys lepidus	16	27.36
Mammalia	Eutheria	RodMyomorpha	Calomys musculinus	16.9	27.89
Mammalia	Eutheria	RodMyomorpha	Calomys venustus	49.5	70.79
Mammalia	Eutheria	RodMyomorpha	Chelemys macronyx	62	84.32
Mammalia	Eutheria	RodMyomorpha	Chionomys nivalis	37.5	117.6
Mammalia	Eutheria	RodMyomorpha	Cricetulus barabensis	37.3	52.97
Mammalia	Eutheria	RodMyomorpha	Cricetulus migratorius	30.7	45.74
Mammalia	Eutheria	RodMyomorpha	Cricetus cricetus	369.6	192.2
Mammalia	Eutheria	RodMyomorpha	Dicrostonyx groenlandicus	62.3	105.3
Mammalia	Eutheria	RodMyomorpha	Dicrostonyx torquatus	69.8	138.6
Mammalia	Eutheria	RodMyomorpha	Eligmodontia puerulus	21	33.6
Mammalia	Eutheria	RodMyomorpha	Eligmodontia typus	17.5	29.9
Mammalia	Eutheria	RodMyomorpha	Eothenomys melanogaster	25.2	62.5
Mammalia	Eutheria	RodMyomorpha	Eothenomys miletus	41.23	79.57
Mammalia	Eutheria	RodMyomorpha	Eothenomys olitor	34.26	89.1
Mammalia	Eutheria	RodMyomorpha	Euneomys chinchilloides	65.4	84.4
Mammalia	Eutheria	RodMyomorpha	Graomys griseoflavus	69.4	83.97
Mammalia	Eutheria	RodMyomorpha	Isthmomys pirrensis	138	121.4
Mammalia	Eutheria	RodMyomorpha	Lasiopodomys brandtii	61.8	88.4
Mammalia	Eutheria	RodMyomorpha	Lemmiscus curtatus	30.3	50.3
Mammalia	Eutheria	RodMyomorpha	Lemmus lemmus	60.6	141.8
Mammalia	Eutheria	RodMyomorpha	Lemmus trimucronatus	44	70.4
Mammalia	Eutheria	RodMyomorpha	Lemmus sibiricus	95.4	201.6
Mammalia	Eutheria	RodMyomorpha	Loxodontomys micropus	62.3	97.8
Mammalia	Eutheria	RodMyomorpha	Megadontomys thomasi	110.8	124
Mammalia	Eutheria	RodMyomorpha	Mesocricetus auratus	119.3	102.6
Mammalia	Eutheria	RodMyomorpha	Microtus agrestis	28	63.6
Mammalia	Eutheria	RodMyomorpha	Microtus arvalis	33.9	61.4
Mammalia	Eutheria	RodMyomorpha	Microtus breweri	53.1	73.7
Mammalia	Eutheria	RodMyomorpha	Microtus cabrerae	43	48.59
Mammalia	Eutheria	RodMyomorpha	Microtus californicus	44	67.92
Mammalia	Eutheria	RodMyomorpha	Microtus canicaudus	30.4	77.8
Mammalia	Eutheria	RodMyomorpha	Microtus guentheri	43.8	80.15
Mammalia	Eutheria	RodMyomorpha	Microtus longicaudus	30.2	62.2
Mammalia	Eutheria	RodMyomorpha	Microtus maximowiczii	41.67	92.09
Mammalia	Eutheria	RodMyomorpha	Microtus mexicanus	28.8	46.57
Mammalia	Eutheria	RodMyomorpha	Microtus montanus	51.2	89.6
Mammalia	Eutheria	RodMyomorpha	Microtus ochrogaster	47.4	66.4
Mammalia	Eutheria	RodMyomorpha	Microtus oeconomus	35.4	100.5
Mammalia	Eutheria	RodMyomorpha	Microtus pennsylvanicus	44.7	80.4
Mammalia	Eutheria	RodMyomorpha	Microtus pinetorum	23.8	55.9
Mammalia	Eutheria	RodMyomorpha	Microtus richardsoni	80	172.8
Mammalia	Eutheria	RodMyomorpha	Microtus socialis	61.2	85.7
Mammalia	Eutheria	RodMyomorpha	Microtus subterraneus	17.8	49.48
Mammalia	Eutheria	RodMyomorpha	Microtus townsendii	52.2	85.6
Mammalia	Eutheria	RodMyomorpha	Microtus xanthognathus	68.5	98.6
Mammalia	Eutheria	RodMyomorpha	Myodes californicus	18.3	61.12
Mammalia	Eutheria	RodMyomorpha	Myodes gapperi	22.8	44.46
Mammalia	Eutheria	RodMyomorpha	Myodes glareolus	20.9	52.5
Mammalia	Eutheria	RodMyomorpha	Myodes rufocanus	23.05	83.44
Mammalia	Eutheria	RodMyomorpha	Myodes rutilus	28	77
Mammalia	Eutheria	RodMyomorpha	Myopus schisticolor	26.4	95
Mammalia	Eutheria	RodMyomorpha	Neofiber alleni	258.1	216.8
Mammalia	Eutheria	RodMyomorpha	Neotoma albigula	193.6	141.3
Mammalia	Eutheria	RodMyomorpha	Neotoma cinerea	158.1	120.4
Mammalia	Eutheria	RodMyomorpha	Neotoma floridana	160	274
Mammalia	Eutheria	RodMyomorpha	Neotoma lepida	110.3	87.1
Mammalia	Eutheria	RodMyomorpha	Neotoma macrotis	186.7	147.5
Mammalia	Eutheria	RodMyomorpha	Neotoma stephensi	191.3	138
Mammalia	Eutheria	RodMyomorpha	Ochrotomys nuttalli	19.5	27.1
Mammalia	Eutheria	RodMyomorpha	Oligoryzomys longicaudatus	28.2	51
Mammalia	Eutheria	RodMyomorpha	Ondatra zibethicus	1004.6	642.9
Mammalia	Eutheria	RodMyomorpha	Onychomys torridus	19.1	29.6
Mammalia	Eutheria	RodMyomorpha	Oryzomys talamancae	20	35
Mammalia	Eutheria	RodMyomorpha	Oxymycterus roberti	83.5	91.02
Mammalia	Eutheria	RodMyomorpha	Peromyscus boylii	23.2	54.29
Mammalia	Eutheria	RodMyomorpha	Peromyscus californicus	49.6	58
Mammalia	Eutheria	RodMyomorpha	Peromyscus crinitus	20.9	30.9
Mammalia	Eutheria	RodMyomorpha	Peromyscus eremicus	21.5	31.8
Mammalia	Eutheria	RodMyomorpha	Peromyscus gossypinus	21.5	36.98
Mammalia	Eutheria	RodMyomorpha	Peromyscus keeni	28.3	46.7
Mammalia	Eutheria	RodMyomorpha	Peromyscus leucopus	21.2	35.2
Mammalia	Eutheria	RodMyomorpha	Peromyscus maniculatus	19.1	39
Mammalia	Eutheria	RodMyomorpha	Peromyscus megalops	66.2	90.64
Mammalia	Eutheria	RodMyomorpha	Peromyscus polionotus	12	21.48
Mammalia	Eutheria	RodMyomorpha	Peromyscus truei	33.3	62.6
Mammalia	Eutheria	RodMyomorpha	Phenacomys intermedius	21.5	67.23
Mammalia	Eutheria	RodMyomorpha	Phodopus campbelli	31.4	59.03
Mammalia	Eutheria	RodMyomorpha	Phodopus roborovskii	21.8	30.1
Mammalia	Eutheria	RodMyomorpha	Phodopus sungorus	31.3	39.13
Mammalia	Eutheria	RodMyomorpha	Phyllotis darwini	72.1	66.95
Mammalia	Eutheria	RodMyomorpha	Phyllotis magister	50.7	61.3
Mammalia	Eutheria	RodMyomorpha	Phyllotis xanthopygus	35.9	45.2
Mammalia	Eutheria	RodMyomorpha	Podomys floridanus	30.8	51.74
Mammalia	Eutheria	RodMyomorpha	Reithrodon auritus	78.7	76.8
Mammalia	Eutheria	RodMyomorpha	Reithrodontomys humilis	8.4	36.5
Mammalia	Eutheria	RodMyomorpha	Reithrodontomys megalotis	7.85	20.65
Mammalia	Eutheria	RodMyomorpha	Scotinomys teguina	12	33.6
Mammalia	Eutheria	RodMyomorpha	Scotinomys xerampelinus	15.2	31.9
Mammalia	Eutheria	RodMyomorpha	Sigmodon planifrons	155.6	207
Mammalia	Eutheria	RodMyomorpha	Sigmodon alleni	120.1	194.6
Mammalia	Eutheria	RodMyomorpha	Sigmodon fulviventer	166.4	244.6
Mammalia	Eutheria	RodMyomorpha	Sigmodon toltecus	87.8	212.5
Mammalia	Eutheria	RodMyomorpha	Sigmodon mascotensis	116.2	177.8
Mammalia	Eutheria	RodMyomorpha	Sigmodon hirsutus	109.8	184.5
Mammalia	Eutheria	RodMyomorpha	Sigmodon hispidus	152.4	126.5
Mammalia	Eutheria	RodMyomorpha	Sigmodon leucotis	128.6	186.5
Mammalia	Eutheria	RodMyomorpha	Sigmodon ochrognathus	115.1	154.2
Mammalia	Eutheria	RodMyomorpha	Tscherskia triton	132	162.4
Mammalia	Eutheria	RodMyomorpha	Dipus sagitta	79.2	90.3
Mammalia	Eutheria	RodMyomorpha	Jaculus jaculus	74.5	91.6
Mammalia	Eutheria	RodMyomorpha	Jaculus orientalis	139.1	139.1
Mammalia	Eutheria	RodMyomorpha	Napaeozapus insignis	21.6	38.9
Mammalia	Eutheria	RodMyomorpha	Sicista betulina	11.5	38
Mammalia	Eutheria	RodMyomorpha	Zapus hudsonius	30	45
Mammalia	Eutheria	RodMyomorpha	Zapus princeps	27.5	56.6
Mammalia	Eutheria	RodMyomorpha	Acomys cahirinus	42	46.2
Mammalia	Eutheria	RodMyomorpha	Acomys russatus	51.1	40.84
Mammalia	Eutheria	RodMyomorpha	Acomys spinosissimus	27.02	44.15
Mammalia	Eutheria	RodMyomorpha	Acomys subspinosus	32.26	83.46
Mammalia	Eutheria	RodMyomorpha	Apodemus agrarius	24.37	80.18
Mammalia	Eutheria	RodMyomorpha	Apodemus alpicola	31.1	55.4
Mammalia	Eutheria	RodMyomorpha	Apodemus argenteus	15.7	49.3
Mammalia	Eutheria	RodMyomorpha	Apodemus chevrieri	32.56	87.91
Mammalia	Eutheria	RodMyomorpha	Apodemus flavicollis	33.3	67.9
Mammalia	Eutheria	RodMyomorpha	Apodemus mystacinus	31.1	51.9
Mammalia	Eutheria	RodMyomorpha	Apodemus speciosus	34.2	53.69
Mammalia	Eutheria	RodMyomorpha	Apodemus sylvaticus	25.3	42.5
Mammalia	Eutheria	RodMyomorpha	Apodemus witherbyi	19.6	47.8
Mammalia	Eutheria	RodMyomorpha	Conilurus penicillatus	212.3	162.6
Mammalia	Eutheria	RodMyomorpha	Desmodillus auricularis	71.9	87.72
Mammalia	Eutheria	RodMyomorpha	Dipodillus campestris	42.2	46.8
Mammalia	Eutheria	RodMyomorpha	Dipodillus dasyurus	27.6	29.26
Mammalia	Eutheria	RodMyomorpha	Gerbilliscus afra	106.5	182.1
Mammalia	Eutheria	RodMyomorpha	Gerbilliscus leucogaster	157.6	132.5
Mammalia	Eutheria	RodMyomorpha	Gerbillurus paeba	31.13	27.71
Mammalia	Eutheria	RodMyomorpha	Gerbillurus setzeri	46.1	37.02
Mammalia	Eutheria	RodMyomorpha	Gerbillurus tytonis	29.9	31.69
Mammalia	Eutheria	RodMyomorpha	Gerbillurus vallinus	38.8	34.77
Mammalia	Eutheria	RodMyomorpha	Gerbillus andersoni	35.3	38.83
Mammalia	Eutheria	RodMyomorpha	Gerbillus gerbillus	29.7	42.47
Mammalia	Eutheria	RodMyomorpha	Gerbillus nanus	28.4	22.41
Mammalia	Eutheria	RodMyomorpha	Gerbillus perpallidus	52.4	48.2
Mammalia	Eutheria	RodMyomorpha	Gerbillus pusillus	12.6	13.48
Mammalia	Eutheria	RodMyomorpha	Gerbillus pyramidum	108.5	72.7
Mammalia	Eutheria	RodMyomorpha	Golunda ellioti	56.2	60.7
Mammalia	Eutheria	RodMyomorpha	Hydromys chrysogaster	780	458.6
Mammalia	Eutheria	RodMyomorpha	Lemniscomys rosalia	48.8	59.05
Mammalia	Eutheria	RodMyomorpha	Mastomys natalensis	41.5	32.79
Mammalia	Eutheria	RodMyomorpha	Meriones crassus	119.8	154.4
Mammalia	Eutheria	RodMyomorpha	Meriones hurrianae	72.3	53.5
Mammalia	Eutheria	RodMyomorpha	Meriones meridianus	45	61.2
Mammalia	Eutheria	RodMyomorpha	Meriones tristrami	112	98.56
Mammalia	Eutheria	RodMyomorpha	Meriones unguiculatus	63.6	65.6
Mammalia	Eutheria	RodMyomorpha	Micaelamys namaquensis	66.3	52.38
Mammalia	Eutheria	RodMyomorpha	Micromys minutus	7.4	21.16
Mammalia	Eutheria	RodMyomorpha	Millardia meltada	67.4	58.64
Mammalia	Eutheria	RodMyomorpha	Mus macedonicus	14.04	19.38
Mammalia	Eutheria	RodMyomorpha	Mus minutoides	8.27	21.68
Mammalia	Eutheria	RodMyomorpha	Mus musculus	22.8	35.3
Mammalia	Eutheria	RodMyomorpha	Mus spretus	21.8	61.91
Mammalia	Eutheria	RodMyomorpha	Myotomys sloggetti	113.3	134
Mammalia	Eutheria	RodMyomorpha	Myotomys unisulcatus	96	106.6
Mammalia	Eutheria	RodMyomorpha	Notomys alexis	33	40.2
Mammalia	Eutheria	RodMyomorpha	Notomys cervinus	34.2	41.72
Mammalia	Eutheria	RodMyomorpha	Otomys irroratus	102.1	84.95
Mammalia	Eutheria	RodMyomorpha	Parotomys brantsii	86.5	83.9
Mammalia	Eutheria	RodMyomorpha	Psammomys obesus	127.6	74.39
Mammalia	Eutheria	RodMyomorpha	Pseudomys albocinereus	27.9	43.52
Mammalia	Eutheria	RodMyomorpha	Pseudomys gracilicaudatus	79.8	83.79
Mammalia	Eutheria	RodMyomorpha	Pseudomys hermannsburgensis	11.7	16.97
Mammalia	Eutheria	RodMyomorpha	Rattus colletti	165.7	123
Mammalia	Eutheria	RodMyomorpha	Rattus fuscipes	77.4	68.5
Mammalia	Eutheria	RodMyomorpha	Rattus lutreolus	109.1	63.3
Mammalia	Eutheria	RodMyomorpha	Rattus niobe	42.3	53.6
Mammalia	Eutheria	RodMyomorpha	Rattus norvegicus	224.3	283.7
Mammalia	Eutheria	RodMyomorpha	Rattus rattus	117	137.5
Mammalia	Eutheria	RodMyomorpha	Rattus villosissimus	184.4	107
Mammalia	Eutheria	RodMyomorpha	Rhabdomys pumilio	48.3	43.95
Mammalia	Eutheria	RodMyomorpha	Sekeetamys calurus	59.5	46.4
Mammalia	Eutheria	RodMyomorpha	Stochomys longicaudatus	89.3	102.6
Mammalia	Eutheria	RodMyomorpha	Tatera indica	86.8	75.5
Mammalia	Eutheria	RodMyomorpha	Thallomys paedulcus	124.7	68.5
Mammalia	Eutheria	RodMyomorpha	Uromys caudimaculatus	819	570.6
Mammalia	Eutheria	RodMyomorpha	Cricetomys gambianus	1870.9	1141
Mammalia	Eutheria	RodMyomorpha	Macrotarsomys ingens	64.3	53.35
Mammalia	Eutheria	RodMyomorpha	Malacothrix typica	21.7	20.62
Mammalia	Eutheria	RodMyomorpha	Mystromys albicaudatus	93.78	126.8
Mammalia	Eutheria	RodMyomorpha	Petromyscus collinus	20.41	20.61
Mammalia	Eutheria	RodMyomorpha	Saccostomus campestris	78.1	48.24
Mammalia	Eutheria	RodMyomorpha	Steatomys pratensis	27.5	36.16
Mammalia	Eutheria	RodMyomorpha	Cannomys badius	344	172
Mammalia	Eutheria	RodMyomorpha	Spalax carmeli	117	99.5
Mammalia	Eutheria	RodMyomorpha	Spalax galili	128	110.1
Mammalia	Eutheria	RodMyomorpha	Spalax golani	133.8	70.9
Mammalia	Eutheria	RodMyomorpha	Spalax judaei	121	75
Mammalia	Eutheria	RodMyomorpha	Spalax leucodon	201	148.7
Mammalia	Eutheria	RodMyomorpha	Tachyoryctes splendens	191	150.9
Mammalia	Eutheria	RodSciuromorpha	Dryomys nitedula	25.1	88.1
Mammalia	Eutheria	RodSciuromorpha	Eliomys quercinus	44.3	77
Mammalia	Eutheria	RodSciuromorpha	Glis glis	151.3	92.29
Mammalia	Eutheria	RodSciuromorpha	Muscardinus avellanarius	20.6	75.19
Mammalia	Eutheria	RodSciuromorpha	Graphiurus ocularis	67.8	66.24
Mammalia	Eutheria	RodSciuromorpha	Graphiurus murinus	38.4	40.36
Mammalia	Eutheria	RodSciuromorpha	Aplodontia rufa	630	277.2
Mammalia	Eutheria	RodSciuromorpha	Ammospermophilus leucurus	112.8	98
Mammalia	Eutheria	RodSciuromorpha	Cynomys ludovicianus	1112.3	426
Mammalia	Eutheria	RodSciuromorpha	Epixerus ebii	460	241.7
Mammalia	Eutheria	RodSciuromorpha	Funisciurus congicus	112.3	97.7
Mammalia	Eutheria	RodSciuromorpha	Funisciurus isabella	90	79.4
Mammalia	Eutheria	RodSciuromorpha	Funisciurus anerythrus	185	127.5
Mammalia	Eutheria	RodSciuromorpha	Funisciurus lemniscatus	95	89.59
Mammalia	Eutheria	RodSciuromorpha	Funisciurus pyrropus	244	181.3
Mammalia	Eutheria	RodSciuromorpha	Glaucomys volans	61.5	64.58
Mammalia	Eutheria	RodSciuromorpha	Heliosciurus rufobrachium	271	162.5
Mammalia	Eutheria	RodSciuromorpha	Marmota flaviventris	2790	848.2
Mammalia	Eutheria	RodSciuromorpha	Marmota marmota	3599	1332
Mammalia	Eutheria	RodSciuromorpha	Marmota monax	2650	651
Mammalia	Eutheria	RodSciuromorpha	Paraxerus cepapi	223.6	145.4
Mammalia	Eutheria	RodSciuromorpha	Paraxerus palliatus	206	179.2
Mammalia	Eutheria	RodSciuromorpha	Paraxerus poensis	97	127.5
Mammalia	Eutheria	RodSciuromorpha	Protoxerus stangeri	696	434.2
Mammalia	Eutheria	RodSciuromorpha	Sciurus aberti	624	430.6
Mammalia	Eutheria	RodSciuromorpha	Sciurus carolinensis	440	369.6
Mammalia	Eutheria	RodSciuromorpha	Sciurus variegatoides	130	178
Mammalia	Eutheria	RodSciuromorpha	Spermophilus armatus	306.2	165.6
Mammalia	Eutheria	RodSciuromorpha	Spermophilus beecheyi	402.3	217.2
Mammalia	Eutheria	RodSciuromorpha	Spermophilus beldingi	283.3	153.2
Mammalia	Eutheria	RodSciuromorpha	Spermophilus citellus	243	239.4
Mammalia	Eutheria	RodSciuromorpha	Spermophilus dauricus	347	182.4
Mammalia	Eutheria	RodSciuromorpha	Spermophilus franklinii	607	388.5
Mammalia	Eutheria	RodSciuromorpha	Spermophilus lateralis	260.2	129.5
Mammalia	Eutheria	RodSciuromorpha	Spermophilus mexicanus	199	278.6
Mammalia	Eutheria	RodSciuromorpha	Spermophilus mohavensis	239.5	111.3
Mammalia	Eutheria	RodSciuromorpha	Spermophilus undulatus	680	588
Mammalia	Eutheria	RodSciuromorpha	Spermophilus parryii	565.6	397.5
Mammalia	Eutheria	RodSciuromorpha	Spermophilus richardsonii	258.8	130.1
Mammalia	Eutheria	RodSciuromorpha	Spermophilus saturatus	252.2	163
Mammalia	Eutheria	RodSciuromorpha	Spermophilus spilosoma	148.8	88.6
Mammalia	Eutheria	RodSciuromorpha	Spermophilus tereticaudus	167.2	93.6
Mammalia	Eutheria	RodSciuromorpha	Spermophilus townsendii	198.7	114.4
Mammalia	Eutheria	RodSciuromorpha	Spermophilus tridecemlineatus	182.3	104.5
Mammalia	Eutheria	RodSciuromorpha	Tamias alpinus	39.1	57.87
Mammalia	Eutheria	RodSciuromorpha	Tamias amoenus	52.7	76.6
Mammalia	Eutheria	RodSciuromorpha	Tamias merriami	75	78.8
Mammalia	Eutheria	RodSciuromorpha	Tamias minimus	33.5	51.3
Mammalia	Eutheria	RodSciuromorpha	Tamias palmeri	69.4	113.1
Mammalia	Eutheria	RodSciuromorpha	Tamias speciosus	70.7	104.6
Mammalia	Eutheria	RodSciuromorpha	Tamias striatus	87.4	90
Mammalia	Eutheria	RodSciuromorpha	Tamiasciurus hudsonicus	268	246.6
Mammalia	Eutheria	RodSciuromorpha	Xerus inauris	528	317.9
Mammalia	Eutheria	RodSciuromorpha	Xerus princeps	608	343.5
Mammalia	Eutheria	RodSciuromorpha	Cabassous centralis	3810	811.5
Mammalia	Eutheria	RodSciuromorpha	Chaetophractus nationi	2150	559
Mammalia	Eutheria	RodSciuromorpha	Chaetophractus vellerosus	1110	306.4
Mammalia	Eutheria	RodSciuromorpha	Chaetophractus villosus	4540	808.1
Mammalia	Eutheria	RodSciuromorpha	Dasypus novemcinctus	4180	779.7
Mammalia	Eutheria	RodSciuromorpha	Dasypus sabanicola	1380	310.9
Mammalia	Eutheria	RodSciuromorpha	Euphractus sexcinctus	8190	1237
Mammalia	Eutheria	RodSciuromorpha	Priodontes maximus	45190	3028
Mammalia	Eutheria	RodSciuromorpha	Tolypeutes matacus	1160	210
Mammalia	Eutheria	Cingulata	Zaedyus pichiy	1740	393.2
Mammalia	Eutheria	Pilosa	Bradypus tridactylus	3746	580.6
Mammalia	Eutheria	Pilosa	Bradypus variegatus	3790	686
Mammalia	Eutheria	Pilosa	Cyclopes didactylus	240	114.5
Mammalia	Eutheria	Pilosa	Choloepus hoffmanni	4250	799
Mammalia	Eutheria	Pilosa	Myrmecophaga tridactyla	30600	2601
Mammalia	Eutheria	Pilosa	Tamandua mexicana	4210	850.4
Mammalia	Eutheria	Pilosa	Tamandua tetradactyla	3500	885.5
Mammalia	Marsupialia	Dasyuromorphia	Antechinomys laniger	24.2	23.72
Mammalia	Marsupialia	Dasyuromorphia	Antechinus flavipes	45	45
Mammalia	Marsupialia	Dasyuromorphia	Antechinus stuartii	36.5	36.6
Mammalia	Marsupialia	Dasyuromorphia	Antechinus swainsonii	66.9	63.82
Mammalia	Marsupialia	Dasyuromorphia	Dasycercus cristicauda	88.8	46.18
Mammalia	Marsupialia	Dasyuromorphia	Dasykaluta rosamondae	35.5	19.53
Mammalia	Marsupialia	Dasyuromorphia	Dasyuroides byrnei	118.2	82.74
Mammalia	Marsupialia	Dasyuromorphia	Dasyurus geoffroii	1385	500
Mammalia	Marsupialia	Dasyuromorphia	Dasyurus hallucatus	516	250
Mammalia	Marsupialia	Dasyuromorphia	Dasyurus maculatus	3840	1195
Mammalia	Marsupialia	Dasyuromorphia	Dasyurus viverrinus	909.9	409.5
Mammalia	Marsupialia	Dasyuromorphia	Ningaui yvonnae	11.6	15.66
Mammalia	Marsupialia	Dasyuromorphia	Phascogale calura	34.7	28.8
Mammalia	Marsupialia	Dasyuromorphia	Phascogale tapoatafa	157.2	127.3
Mammalia	Marsupialia	Dasyuromorphia	Planigale gilesi	9.5	12.16
Mammalia	Marsupialia	Dasyuromorphia	Planigale ingrami	7.1	11.29
Mammalia	Marsupialia	Dasyuromorphia	Planigale maculata	8.5	10.71
Mammalia	Marsupialia	Dasyuromorphia	Planigale tenuirostris	5.7	7.11
Mammalia	Marsupialia	Dasyuromorphia	Pseudantechinus macdonnellensis	43.1	27.15
Mammalia	Marsupialia	Dasyuromorphia	Sarcophilus harrisii	5050	1414
Mammalia	Marsupialia	Dasyuromorphia	Sminthopsis crassicaudata	17.7	22.13
Mammalia	Marsupialia	Dasyuromorphia	Sminthopsis macroura	22	23.54
Mammalia	Marsupialia	Dasyuromorphia	Sminthopsis murina	19	21.41
Mammalia	Marsupialia	Dasyuromorphia	Sminthopsis ooldea	10.6	18.9
Mammalia	Marsupialia	Dasyuromorphia	Sminthopsis psammophila	43.6	34.7
Mammalia	Marsupialia	Dasyuromorphia	Myrmecobius fasciatus	488	180.6
Mammalia	Marsupialia	Didelphimorphia	Caluromys derbianus	357	203.5
Mammalia	Marsupialia	Didelphimorphia	Caluromys philander	170	127.5
Mammalia	Marsupialia	Didelphimorphia	Chironectes minimus	922.9	366.5
Mammalia	Marsupialia	Didelphimorphia	Didelphis aurita	1256	1141.7
Mammalia	Marsupialia	Didelphimorphia	Didelphis marsupialis	1329	611.3
Mammalia	Marsupialia	Didelphimorphia	Didelphis virginiana	3257	1074.8
Mammalia	Marsupialia	Didelphimorphia	Gracilinanus agilis	31.4	31.4
Mammalia	Marsupialia	Didelphimorphia	Gracilinanus microtarsus	13	18.92
Mammalia	Marsupialia	Didelphimorphia	Lutreolina crassicaudata	812	405.9
Mammalia	Marsupialia	Didelphimorphia	Marmosa robinsoni	122	97.6
Mammalia	Marsupialia	Didelphimorphia	Metachirus nudicaudatus	261	156.6
Mammalia	Marsupialia	Didelphimorphia	Micoureus paraguayanus	170.1	129.3
Mammalia	Marsupialia	Didelphimorphia	Monodelphis brevicaudata	111	75.5
Mammalia	Marsupialia	Didelphimorphia	Monodelphis domestica	104	59.49
Mammalia	Marsupialia	Didelphimorphia	Philander opossum	249	186.8
Mammalia	Marsupialia	Didelphimorphia	Thylamys elegans	40.2	43.01
Mammalia	Marsupialia	Diprotodontia	Acrobates pygmaeus	14	15.12
Mammalia	Marsupialia	Diprotodontia	Burramys parvus	44.3	36.85
Mammalia	Marsupialia	Diprotodontia	Cercartetus concinnus	18.6	22.32
Mammalia	Marsupialia	Diprotodontia	Cercartetus lepidus	12.6	18.77
Mammalia	Marsupialia	Diprotodontia	Cercartetus nanus	36	23.76
Mammalia	Marsupialia	Diprotodontia	Dendrolagus matschiei	6960	1426.8
Mammalia	Marsupialia	Diprotodontia	Lagorchestes conspicillatus	2660	851.2
Mammalia	Marsupialia	Diprotodontia	Macropus eugenii	4796	1382
Mammalia	Marsupialia	Diprotodontia	Macropus giganteus	26400	5861
Mammalia	Marsupialia	Diprotodontia	Macropus robustus	22716	4543
Mammalia	Marsupialia	Diprotodontia	Macropus rufogriseus	4800	2160
Mammalia	Marsupialia	Diprotodontia	Macropus rufus	32490	5791
Mammalia	Marsupialia	Diprotodontia	Setonix brachyurus	2654	823.3
Mammalia	Marsupialia	Diprotodontia	Gymnobelideus leadbeateri	166.3	103.1
Mammalia	Marsupialia	Diprotodontia	Petaurus breviceps	127.7	76.37
Mammalia	Marsupialia	Diprotodontia	Phalanger carmelitae	1389.7	534.9
Mammalia	Marsupialia	Diprotodontia	Phalanger gymnotis	1565.5	518.2
Mammalia	Marsupialia	Diprotodontia	Phalanger intercastellanus	1671.4	658.4
Mammalia	Marsupialia	Diprotodontia	Phalanger orientalis	2181.3	883.4
Mammalia	Marsupialia	Diprotodontia	Phalanger sericeus	1353.2	428.8
Mammalia	Marsupialia	Diprotodontia	Spilocuscus maculatus	4250	1020
Mammalia	Marsupialia	Diprotodontia	Trichosurus vulpecula	1982	625
Mammalia	Marsupialia	Diprotodontia	Phascolarctos cinereus	4765	1053
Mammalia	Marsupialia	Diprotodontia	Aepyprymnus rufescens	2820	1069
Mammalia	Marsupialia	Diprotodontia	Bettongia gaimardi	2070	952.2
Mammalia	Marsupialia	Diprotodontia	Bettongia penicillata	1070	592
Mammalia	Marsupialia	Diprotodontia	Potorous tridactylus	950	437
Mammalia	Marsupialia	Diprotodontia	Pseudocheirus peregrinus	917	302.6
Mammalia	Marsupialia	Diprotodontia	Petauroides volans	1000	432.8
Mammalia	Marsupialia	Diprotodontia	Tarsipes rostratus	5.4	13.6
Mammalia	Marsupialia	Diprotodontia	Lasiorhinus latifrons	25250	2525
Mammalia	Marsupialia	Microbiotheriidae	Dromiciops gliroides	40.2	31.76
Mammalia	Marsupialia	Notoryctemorphia	Notoryctes caurinus	34	21.42
Mammalia	Marsupialia	Peramelemorphia	Echymipera kalubu	695	344
Mammalia	Marsupialia	Peramelemorphia	Echymipera rufescens	1276	541
Mammalia	Marsupialia	Peramelemorphia	Isoodon auratus	428	149.8
Mammalia	Marsupialia	Peramelemorphia	Isoodon macrourus	1551	580.1
Mammalia	Marsupialia	Peramelemorphia	Isoodon obesulus	1380	448.5
Mammalia	Marsupialia	Peramelemorphia	Perameles bougainville	255	161
Mammalia	Marsupialia	Peramelemorphia	Perameles gunnii	681	375
Mammalia	Marsupialia	Peramelemorphia	Perameles nasuta	645	316.1
Mammalia	Marsupialia	Peramelemorphia	Macrotis lagotis	1577	544.1
Mammalia	Monotremata	Monotremata	Ornithorhynchus anatinus	1284	475
Mammalia	Monotremata	Monotremata	Tachyglossus aculeatus	2140	280.3
Mammalia	Monotremata	Monotremata	Zaglossus bruijni	10300	1215.4
